# Supplementary material for: The genomic origins of the Bronze Age Tarim Basin mummies
Source: Nature. 2021 Oct 27;599(7884):256–61. doi: 10.1038/s41586-021-04052-7 (PMC8580821; doi:10.1038/s41586-021-04052-7)
Supplement: Supplementary file 5 — Ancient and modern populations analysed in this study. [file 41586_2021_4052_MOESM5_ESM.xlsx]

## Sheet: A. Ancient populations
Data S2A. A list of ancient groups used for the population genetic analyses in this study. This list includes 116 ancient groups used as an analysis unit in the F-statistics-based analyses, such as outgroup-f3, f4 and qpAdm. For all groups, we provide mean latitude and longitude across individuals. We also provide the original study reporting the samples and the individual IDs for convenient trac…
Analysis.Group.Label	N	Lat	Lon	Reference	Ancient individual IDs
Afanasievo	27	50.7581	85.5602	Allentoft et al. (2015) Nature; Narasimhan et al. (2019) Science	RISE507.508.merge.SG, RISE509.SG, RISE510.SG, RISE511.SG, I6712,I6711,I6714,I6713,I6715,I2069,I2071,I3388,I3951,I3949,I3950,I3954,I1829,I3952,I5269,I5270,I5271,I5272,I5273,I5277,I5278,I5279,I3387
AG2	1	56.016	92.866	Raghavan et al. (2014) Nature	AfontovaGora2.SG
AG3	1	56.016	92.866	Fu et al. (2016) Nature	AfontovaGora3_d
Aigyrzhal_BA	2	41.4315	75.8855	Narasimhan et al. (2019) Science	I11526; I11527
Aldy_Bel_IA	2	52.0961	93.7111	Unterländer et al. (2017) Nat. Commun.	I0576, I0577
Anatolia_BA	3	37.9177	30.7084	Lazaridis et al. (2017) Nature	I2683, I2495, I2499
Anatolia_EBA	3	38.6293	34.2977	Damgaard et al. (2018) Science	MA2213, MA2212, MA2210
Anatolia_IA	2	39.3458	33.7881	Damgaard et al. (2018) Science	MA2198, MA2197
Anatolia_MLBA	5	39.3458	33.7881	Damgaard et al. (2018) Science	MA2208, MA2206, MA2205, MA2203, MA2200
Anatolia_N	23	40.2913	29.5848	Mathieson et al. (2015) Nature	I1100, I1102, I1099, I1103, I1101, I1097, I0744, I1096, I1098, I0708, I0745, I0746, I0707, I0709, I0725, I0736, I0726, I0723, I0724, I0727, I1580, I1581, I1583
Andronovo	4	53.456	85.447	Allentoft et al. (2015) Nature	RISE500.SG, RISE503.SG, RISE505.SG, RISE512.SG
Armenia_ChL	5	39.73	45.2	Lazaridis et al. (2016) Nature	I1634, I1632, I1631, I1409, I1407
Armenia_EBA	3	40.5636	44.7082	Lazaridis et al. (2016) Nature	I1635, I1633, I1658
Armenia_LBA	5	39.816	45.94	Allentoft et al. (2015) Nature	RISE396.SG, RISE397.SG, RISE407.SG, RISE408.SG, RISE412.SG
Bell_Beaker_Germany	8	51.7127	11.1827	Mathieson et al. (2015) Nature	I1546, I0806, I0805, I0113, I0112, I0111, I0108, I1549
Bichon	1	47.1	6.87	Jones et al. (2015) Nat. Commun.	Bichon.SG
Boncuklu	4	37.7519	32.8649	Kılınç et al. (2016) Curr. Biol.	Bon001, Bon002, Bon004, Bon005
Botai_CA	3	53.306	67.6482	Damgaard et al. (2018) Science	BOT2016, BOT15, BOT14
Canaanite_Lebanon	5	33.5606	35.3981	Haber et al. (2017) Am. J. Hum. Genet.	ERS1790729.SG, ERS1790730.SG, ERS1790731.SG, ERS1790732.SG, ERS1790733.SG
Kazakhstan_Saka	6	49.1953	74.3891	Damgaard et al. (2018) Nature	DA10, DA11, DA13, DA14, DA15, DA16
CHG	2	42.33	42.935	Jones et al. (2015) Nat. Commun.	KK1.SG, SATP.SG
Chokhopani	1	28.75	83.68	Jeong et al. (2016) Proc. Natl. Acad. Sci. USA	C1.SG
Clovis	1	45.9931	-110.661	Rasmussen et al. (2014) Nature	Anzick.SG
Corded_Ware_Estonia	6	59.408	27.026	Saag et al. (2017) Curr. Biol.	MA826.RISE00.SG, MA968.MA976.SG, MA969.SG, MA971.SG, MA973.SG, MA976.SG
Corded_Ware_Germany	12	51.42	11.68	Mathieson et al. (2015) Nature	I1542, I1536, I1544, I1538, I1539, I1534, I0106, I1540, I1532, I0049, I0103, I0104
Upper_YR_IA	4	36.5311	101.962	Ning et al. (2020) Nat. Commun.	DCZ-M17IV, DCZ-M21II, DCZ-M22IV, DCZ_M6
DevilsCave_N	8	44.55	135.583	Siska et al. (2017) Sci. Adv.; Sikora et al. (2019) Nature	DevilsGate2.SG, DevilsGate1.SG, NEO235, NEO236, NEO237, NEO238, NEO239, NEO240
Sarmatian	9	51.9908	53.8702	Damgaard et al. (2018) Nature	DA134, DA139, DA141, DA143, DA145, DA144, DA202, DA26, DA30
EHG	3	58.9	40.5667	Mathieson et al. (2015) Nature	I0124, I0211, I0061
El Mirón	1	43.26	-3.45	Fu et al. (2016) Nature	ElMiron_d
Geoksyur_EN	21	37.1907	61.0343	Narasimhan et al. (2019) Science	I8503, I8504, I8505, I8510, I8524, I8526, I8527, I8528, I8529, I8530, I8532, I12485, I12483, I12478, I12487, I12482, I12481, I12480, I12486, I12479, I12484
Glazkovo	4	53.1889	103.368	Damgaard et al. (2018) Nature	DA343, DA353, DA356, DA361
HMMH_MN	1	44.0355	121.995	Ning et al. (2020) Nat. Commun.	HMF32
WLR_MN	3	41.4146	120.274	Ning et al. (2020) Nat. Commun.	BLSM27S, BLSM41, BLSM45
Iberia_ChL	12	42.3333	-3.5	Mathieson et al. (2015) Nature	I1282, I1276, I1284, I1280, I1314, I1277, I1272, I1281, I1300, I1271, I1303, I0581
Iberia_EN	4	42.5	0.5	Mathieson et al. (2015) Nature	I0409, I0412, I0410, I0413
Iberia_MN	4	41.2522	-2.32622	Mathieson et al. (2015) Nature	I0405, I0407, I0408, I0406
Iran_ChL	5	34.5	47.96	Lazaridis et al. (2016) Nature	I1661, I1670, I1662, I1674, I1665
Iran_N	5	34.45	48.116	Lazaridis et al. (2016) Nature	I1290, I1944, I1945, I1949, I1951
Jordan_EBA	3	31.988	35.976	Lazaridis et al. (2016) Nature	I1705, I1706, I1730
Kanai_MBA	1	48.8327	83.9097	Narasimhan et al. (2019) Science	I6708
Karasuk	7	52.712	89.9727	Allentoft et al. (2015) Nature	RISE493.SG, RISE494.SG, RISE495.SG, RISE496.SG, RISE497.SG, RISE499.SG, RISE502.SG
Kazakhstan_Berel_IA	2	49.3356	86.3504	Unterländer et al. (2017) Nat. Commun.	I0563, I0562
Kennewick_WA	1	46.2114	-119.136	Rasmussen et al. (2015) Nature	kennewick.SG
Khövsgöl	14	49.66	99.61	Jeong et al. (2018) PNAS	ARS001.A0101, ARS002.B0101, ARS003.B0101, ARS005.A0101, ARS006.A0101, ARS007.B0101, ARS008.A0101, ARS012.A0101, ARS013.A0101, ARS014.B0101, ARS016.A0101, ARS018.A0101, ARS024.A0101, ARS025.A0101
Kumsay_EBA	4	49.49	58.51	Narasimhan et al. (2019) Science	I11501, I11531, I11732, I11734
Kurma_EBA	3	53.1792	106.963	Damgaard et al. (2018) Science	DA354, DA358, DA360
Late Dorset	1	72.75	-80.32	Raghavan et al. (2014) Science	LateDorset-XIV-H_126.SG
LBK_EN	6	50.0944	10.395	Mathieson et al. (2015) Nature	I0797, I0795, I0022, I0026, I0025, I0054
Levant_N	12	31.9715	35.9087	Lazaridis et al. (2016) Nature	I1679, I1709, I1727, I1710, I1707, I1704, I1699, I0867, I1701, I1414, I1415, I1700
Lokomotiv_EN	4	52.2869	104.249	Damgaard et al. (2018) Science	DA340, DA341, DA357, DA359
YR_LN	8	33.7086	114.922	Ning et al. (2020) Nat. Commun.	PLTM310, PLTM311, PLTM312, PLTM313, HJTM107, HJTM109, WD-WT1H16, WD-WT5M2
WLR_LN	3	42.0996	118.948	Ning et al. (2020) Nat. Commun.	EDM124, EDM139, EDM176
MA-1	1	52.9	103.5	Raghavan et al. (2014) Nature	MA1.SG
AR_Xianbei_IA	3	46.8613	119.655	Ning et al. (2020) Nat. Commun.	MGS-M6, MGS-M7L, MGS-M7R
Miaozigou_MN	3	40.7575	113.354	Ning et al. (2020) Nat. Commun.	MZGM10-1, MZGM16， MZGM25-2
Mereke_MBA	2	50.46	49.2	Narasimhan et al. (2019) Science	I11735, I11737
Mezhovskaya	3	53.043	57.066	Allentoft et al. (2015) Nature	RISE523.SG, RISE524.SG, RISE525.SG
Minoan_Lasithi	5	35.08	25.83	Lazaridis et al. (2017) Nature	I0070, I0071, I0073, I0074, I9005
Minoan_Odigitria	5	35.0514	24.8136	Lazaridis et al. (2017) Nature	I9127, I9128, I9129, I9130, I9131
Mycenaean	4	37.4712	23.0243	Lazaridis et al. (2017) Nature	I9010, I9006, I9033, I9041
Namazga_CA	4	37.8441	60.2737	Damgaard et al. (2018) Science	DA380, DA383, DA381, DA379
Natufian	6	32.65	35.067	Lazaridis et al. (2016) Nature	I0861, I1072, I1069, I1685, I1687, I1690
Okunevo_EMBA	19	53.529	90.4866	Damgaard et al. (2018) Science	RISE515, RISE516, RISE662, RISE664, RISE667, RISE670, RISE671, RISE672, RISE673, RISE674, RISE675, RISE677, RISE680, RISE681, RISE683, RISE684, RISE685, RISE718, RISE719
Parkhai_EN	4	38.348	56.2454	Narasimhan et al. (2019) Science	I4259, I4634, I4635, I6669
Poltavka	4	52.5616	49.1945	Mathieson et al. (2015) Nature	I0126, I0440, I0374, I0371
Potapovka	3	52.9128	50.9906	Mathieson et al. (2015) Nature	I0418, I0419, I0246
Upper_YR_LN	6	36.5089	101.796	Ning et al. (2020) Nat. Commun.	JCKM1-1, LJM14, LJM25, LJM2, LJM3, LJM4, LJM5
Russia_EBA	1	48.716	44.5	Allentoft et al. (2015) Nature	RISE555.SG
Russia_IA	5	51.5298	86.8812	Allentoft et al. (2015) Nature	RISE492.SG, RISE504.SG, RISE600.SG, RISE601.SG, RISE602.SG
Russia_LBA	2	56.016	92.866	Allentoft et al. (2015) Nature	RISE553.SG, RISE554.SG
RouRan	1	47.6712	102.432	Li et al. (2017) Am J Phys Anthropol	RouRan_TL1
Saqqaq	1	68.56	-51.34	Rasmussen et al. (2010) Nature	Inuk.SG
Sarazm_EN	2	39.5072	67.4608	Narasimhan et al. (2019) Science	I4290; I4910
Shimao_LN	3	38.5664	110.31	Ning et al. (2020) Nat. Commun.	SM-SGDLM27, SM-SGDLM6, SM-SGDLM7x
Shamanka_EBA	6	51.6983	103.703	Damgaard et al. (2018) Science	DA334, DA335, DA336, DA337, DA338, DA339
Shamanka_EN	10	51.6983	103.703	Damgaard et al. (2018) Science	DA245, DA246, DA247, DA248, DA249, DA250, DA251, DA252, DA253, DA362
SHG	6	58.535	15.046	Mathieson et al. (2015) Nature	I0013, I0011, I0015, I0012, I0014, I0017
Sintashta_MLBA	51	52.8167	60.4667	Narasimhan et al. (2019) Science	I1060,I1062,I1065,I1022,I1088,I1084,I1082,I1055,I1018,I1017,I1019,I1086,I1090,I1024,I1063,I1058,I1029,I1020,I1028,I1064,I1089,I1054,I1053,I1027,I1056,I1057,I0941,I0982,I0937,I0938,I0939,I0940,I0942,I0943,I0980,I0983,I0984,I0985,I0986,I0989,I1003,I1006,I1007,I1008,I1010,I1011,I1012,I1013,I1061,I7480,I7670
Srubnaya	10	52.529	50.522	Mathieson et al. (2015) Nature	I0234, I0431, I0430, I0424, I0232, I0358, I0361, I0359, I0422, I0235
Stuttgart	1	48.78	9.18	Lazaridis et al. (2014) Nature	Stuttgart_published.DG
Tagar	8	54.6758	90.8536	Damgaard et al. (2018) Nature	DA2, DA3, DA4, DA5, DA6, DA7, DA8, DA9
Tepecik	5	38.1722	34.4939	Kılınç et al. (2016) Curr. Biol.	Tep001, Tep002, Tep003, Tep004, Tep006
TianShan Saka	10	41.6436	75.6817	Damgaard et al. (2018) Nature	DA130, DA47, DA48, DA49, DA51, DA53, DA55, DA57, DA58, DA59
Tianyuan	1	39.39	115.52	Yang et al. (2017) Curr. Biol.	Tianyuan
Turkmenistan_IA	1	38.7185	61.6923	Damgaard et al. (2018) Science	DA382
WLR_BA	2	42.5043	125.415	Ning et al. (2020) Nat. Commun.	91KLH11, 91KLH18
WLR_BA_o	1	42.5043	125.415	Ning et al. (2020) Nat. Commun.	91KLM2
Unetice_EBA	6	51.3981	11.6463	Mathieson et al. (2015) Nature	I0115, I0117, I0804, I0803, I0164, I0116
UstIda_LN	4	53.1889	103.368	Damgaard et al. (2018) Science	DA342, DA344, DA345, DA355
Ust'-Ishim	1	57.7	71.1	Fu et al. (2014) Nature	Ust_Ishim_published.DG
WHG	3	46.7601	7.24782	Lazaridis et al. (2014) Nature	Loschbour_published.DG, I0585, I1507
YR_LBIA	6	33.8719	113.919	Ning et al. (2020) Nat. Commun.	JXNTM2, JXNTM23, LGM41, LGM79, HJTM115, HJTW13
YR_MN	8	34.8191	113.396	Ning et al. (2020) Nat. Commun.	XW-M1R18, WGM20, WGM35, WGH35-1, WGM43, WGM70, WGM76S, WGM94
Yamnaya_Kalmykia	6	46.5613	43.6308	Allentoft et al. (2015) Nature	RISE240.SG, RISE546.SG, RISE547.SG, RISE548.SG, RISE550.SG, RISE552.SG
Yamnaya_Samara	9	52.9111	51.2844	Mathieson et al. (2015) Nature	I0231, I0370, I0441, I0444, I0439, I0357, I0429, I0438, I0443
Zevakino_Chilikta_IA	2	50.7	79.4	Unterländer et al. (2017) Nat. Commun.	IS2.SG, Ze6b.SG
AR_EN	2	46.8613	119.655	Ning et al. (2020) Nat. Commun.	WQM4, ZLNR-2
AR_IA	1	46.8613	119.655	Ning et al. (2020) Nat. Commun.	ZLNR-1
BZK002	1	55.9903	92.851	Yu et al. (2020) Cell	BZK002
UKY	1	50.5341	106.274	Yu et al. (2020) Cell	UKY001
Shandong_EN	5	36.5	117	Yang et al. (2020) Science	Bianbian, BS, XJS1309_M4, XJS1309_M7, XJS1311_M16
Yumin	1	42	114.2	Yang et al. (2020) Science	Yumin
BMAC	43	38.1907	62.0343	Narasimhan et al. (2019) Science	I1781,I1782,I1787,I1788,I1790,I1793,I2085,I2087,I2116,I2121,I2125,I2128,I3374,I4157,I7411,I7412,I7414,I7416,I7419,I7420,I7421,I7492,I7494,I7495,I7542,I4156,I4159,I4161,I4285,I4286,I4288,I4289,I1784,I4312,I4313,I4315,I4899,I4163,I5604,I5605,I6119,I6124,I6217
Dali_EBA	1	45.1324	79.3644	Narasimhan et al. (2019) Science	I3447
Yana_UP	2	70.72	135.42	Sikora et al. (2019) Nature	Yana1,Yana2
Kolyma_M	1	68.6	159.1	Sikora et al. (2019) Nature	Kolyma1
Japan_Jomon	6	35.55	140.157	Wang et al. (2020) bioRxiv	I13882,I13883,I13884,I13885,I13886,I6341
East_Mongol_N	3	48.29	115.1	Wang et al. (2020) bioRxiv	I7021,I7031,I6358
North_Mongol_N	6	49.3925	102.703	Wang et al. (2020) bioRxiv	I13701,I13179,I14000,I11696,I11698,I11697
Fofonovo_EN	4	52.0484	106.766	Jeong et al. (2020) Cell	FNO001, FNO003, FNO006, FNO007
Chemurchek	3	46.12	91.57	Jeong et al. (2020) Cell; Wang et al. (2020) Nature	IAG001, YAG001, I12978
DSKC_MLBA	22	49.657	99.727	Jeong et al. (2018) Proc. Natl. Acad. Sci. USA; Jeong et al. (2020) Cell	ARS001*,ARS002*,ARS003*,ARS005*,ARS006*,ARS007*,ARS008*,ARS009*,ARS0011*,ARS0012*,ARS0013*,ARS0014*,ARS0015*,ARS0016*,ARS0017*,ARS0018*,ARS0024*,ARS0025*,ARS0026*,BER002,ULI001,UUS001
Ulaanzuukh_MLBA	11	46.2841	111.768	Jeong et al. (2020) Cell	BUL001,BUL002,ULN001,ULN002,ULN003,ULN004,ULN005,ULN006,ULN007,ULN009,ULN0010,ULN0015
Dzungaria_EIA	10	43.6097	93.1667	Ning et al.(2019) Curr. Biol.	F004,M010,M012,M15-1,M15-2,M4,M819,M820,M8R1,X3
TianShan_Hun	22	42.1566	77.4055	Damgaard et al. (2018) Science	DA100,DA101,DA104,DA105,DA385,DA52,DA54,DA65,DA66,DA68,DA69,DA70,DA71,DA72,DA73,DA74,DA80,DA81,DA82,DA85,DA96,DA98

## Sheet: B. Modern populations
Data S2B. A list of modern groups used for the population genetic analyses in this study. This list includes 225 present-day populations used as an analysis unit in PCA, admixture, F-statistics and qpAdm analysis .
Analysis.Group.Label	No. of individuals	Latitude	Longitude
Aleut	7	53.6229	160.75
Aleut_Tlingit	4	54.635	164.162
Besermyan	6	58.01	52.09
Enets	3	68.9249	86.2422
Estonian	10	58.539	24.8893
Finnish	6	60.2	24.9
Hungarian	19	47.4941	19.0765
Karelian	15	60.402	31.988
Ket	17	62.5251	89.1927
Mansi	7	62.2571	63.6014
Mordovian	32	54.4873	44.1579
Russian	71	56.6135	37.097
Russian_Krasnoborsky	6	61.56	45.94
Russian_Leshukonsky	5	64.9	45.74
Russian_Pinezhsky	5	64	44.26
Saami	3	69.4013	25.8975
Selkup	17	65.6978	86.1644
Udmurt	10	56.09	52.37
Veps	9	61.27	35.02
Altaian	24	50.8825	86.7846
Altaian_Chelkans	6	52.33	86.97
Bashkir_central	16	54.7337	55.8612
Bashkir_north	18	55.9011	54.7489
Bashkir_south	19	52.7963	57.1858
Buryat	36	52.9517	109.473
Chuvash	14	55.7216	47.4022
Dolgan	4	72.9712	115.444
Khakass_Kachins	7	55	89
Khakass_Koibals	5	53	90
Khakass_Sagai	9	54.5556	89.2222
Khamnegan	8	50.68	114.6
Shor_Khakassia	5	53.3	90
Shor_Mountain	6	52.75	88
Tatar_Kazan	13	55.23	52.58
Tatar_Mishar	10	55	48.5
Tatar_Siberian	18	57.5583	67.6978
Tatar_Zabolotniye	5	58.41	67.46
Todzin	3	51	94.95
Tofalar	11	54.2177	96.976
Tubalar1	21	51.2857	87.06
Tubalar2	6	51.4889	87.14
Tuvinian	16	50.8224	94.7289
Yakut	18	62.9829	129.5
Azeri	17	41.0671	47.6794
Balkar	10	43.4833	43.6167
Gagauz	7	45.54	28.38
Kalmyk	10	46.1694	45.3428
Karachai	11	43.94	42.52
Karakalpak	14	43	59
Kazakh	18	51.4256	72.6533
Kumyk	8	43.25	46.5833
Kyrgyz	9	42.8667	74.6167
Mongol	34	48.06	95.664
Nogai1	8	44.3725	41.9376
Nogai2	13	45.2308	44.5046
Tajik_Lowland	11	38.1255	69.3191
Tajik_Mountain	12	39.37	68.52
Tajik_Pomiri	8	37.35	71.6854
Turkish_Adana	10	37	35.3167
Turkish_Aydin	10	38.38	28.0923
Turkish_Balikesir	5	39.385	27.533
Turkish_Istanbul	7	41.0167	28.95
Turkish_Kayseri	10	38.7333	35.4833
Turkish_Trabzon	9	41	39.7333
Turkmen	7	42.464	59.6118
Uygur	9	44	81
Uzbek	10	41.2667	69.2167
Uzbek_Khorezm	6	41.55	60.63
Uzbek_Tashkent	9	41.3	69.27
Daur	9	48.4975	124
Dungan	13	41.3	69.27
Mongola	6	45	111
Tu	10	36	101
Abazin	8	44.15	42.2
Abkhasian	9	43.0033	41.0153
Adygei	29	44.3803	39.2893
Albanian	6	41.33	19.83
Algonquin	9	48.4	-71.1
Ami	10	22.8	121.2
Armenian	10	40.1936	44.5454
Armenian_Hemsheni	7	41	39.7
Assyrian	11	37.2664	44.2055
Atayal	9	24.6	121.3
Avar	9	41.7489	47.4689
Balochi	20	30.4987	66.5
Basque	29	43.0403	-0.6455
BedouinA	25	31	35
BedouinB	19	31	35
Belarusian	10	53.9199	28.0119
Bengali	7	23.7	90.4
Bolivian	7	-14.3476	-67.4524
Borneo	9	0.18	110.16
Brahmin_Tiwari	14	21.9	83.4
Brahui	21	30.4987	66.5
Bulgarian	10	42.1634	24.7412
Burusho	23	36.4984	74
Cabecar	6	9.5	-84
Cambodian	8	12	105
Chechen	9	43.3333	45.65
Chipewyan	28	59.6	-107.3
Chukchi	20	69.4	168.885
Circassian	9	44.2	41.83
Cree	13	50.3	-102.5
Croatian	10	43.513	16.446
Cypriot	8	35.13	33.43
Czech	10	50.1	14.4
Dai	10	21	100
Darginian	8	42.18	47.22
Druze	39	32	35
English	10	50.745	-2.085
Eskimo_ChaplinSireniki	6	64.4533	173.207
Eskimo_Naukan	12	66.02	169.71
Even	2	57.53	135.88
Evenk_FarEast	2	54.7	135.3
Evenk_Transbaikal	8	56.9	118.2
Ezid	8	36.9	46.6
French	61	47.1437	1.5712
Georgian	22	42.0036	41.8064
German	9	51.34	12.373
Greek	18	40.0459	23.1126
Guarani	5	-27.5	-59
Guarani_GN	5	-23.3333	-54.5
Guarani_KW	8	-23.3333	-55.2
GujaratiA	4	23.2	72.7
GujaratiB	5	23.2	72.7
GujaratiC	5	23.2	72.7
GujaratiD	5	23.2	72.7
Han	33	32.2657	114
HanNorth	10	32.2657	114
Hazara	14	33.4986	70
Hezhen	8	47.4976	133.5
Icelandic	12	64.1333	-21.9333
Ingushian	10	43.52	44.58
Iranian	8	35.5859	51.46
Iran_Non-Zoroastrian_Fars	17	34.0109	51.7616
Iran_Zoroastrian	26	32.6849	52.9048
Irish	24	52.7525	-8.265
Irish_Ulster	5	54.71	-6.95
Italian_North	20	44.8	10.4
Italian_South	5	40.36	15.532
Itelmen	6	57.2	156.9
Japanese	29	38	138
Jew_Ashkenazi	7	52.2333	21.0167
Jew_Cochin	5	9.97	76.28
Jew_Georgian	7	41.7167	44.7833
Jew_Iranian	9	35.7	51.4167
Jew_Iraqi	6	33.325	44.422
Jew_Turkish	8	41.0167	28.95
Jew_Yemenite	8	15.35	44.2
Jordanian	9	32.0546	35.9143
Kabardinian	8	43.41	43.32
Kaitag	8	42.15	47.63
Kalash	17	35.9937	71.5
Kaqchikel	5	15	-91
Karitiana	16	-9.8333	-63.3125
Kharia	12	25.77	82.73
Kinh	8	21	105.9
Korean	5	37.6	127
Koryak	9	58.0556	158.829
Kubachinian	6	42.08	47.58
Kurd	8	44.58	39.42
Kusunda	10	28.0725	82.543
Lahu	8	22	100
Lak	10	42.17	47.12
Lebanese	8	33.8157	35.5737
Lebanese_Christian	9	33.89	35.5
Lebanese_Muslim	11	33.89	35.5
Lezgin	9	42.1167	48.1833
Lithuanian	10	54.9019	23.9172
Lodhi	13	25.45	78.62
Makrani	20	26	64
Mala	13	18.67	78.17
Maltese	8	35.94	14.38
Mamanwa	11	9.76	125.51
Mayan	18	19	-91
Mbuti	10	1	29
Miao	10	28	109
Mixe	10	16.95	96.5833
Mixtec	10	16.705	-97.2267
Moldavian	10	46.38	29.87
Nanai	10	49.44	136.51
Naxi	9	26	100
Negidal	3	52.47	136.59
Nganasan	33	70.8938	93.8464
Nivh	10	52.85	141.25
Norwegian	11	60.359	5.358
Ojibwa	17	46.5	-81
Onge	11	10.75	92.5
Orcadian	13	59	-3
Oroqen	9	50.4339	126.5
Ossetian	16	43.0554	44.2375
Palestinian	38	32	35
Pathan	17	33.487	70.5
Pima	14	29	-108
Polish	23	51.8957	18.8841
Punjabi	8	31.5	74.3
Quechua	7	-15.3571	-70.2857
Romanian	9	45.6957	22.9495
Sardinian	27	40	9
Saudi	8	18.49	42.5171
Scottish	32	56.3097	-3.2738
Semende	10	-4.0782	103.644
She	10	27	119
Sherpa	2	27.8167	86.6667
Shetlandic	10	60.15	-1.15
Sicilian	11	37.5863	13.7659
Sindhi_Pakistan	14	25.4906	69
Sorb	9	51.275	14.102
Spanish	52	40.4442	-2.9404
Spanish_North	5	42.8	-2.7
Surui	12	-10.7778	-61.7222
Syrian	8	35.1289	36.8701
Tabasaran	10	41.96	47.82
Thai	10	13.8	100.5
Tibetan	2	28.8833	84.3083
Tujia	10	29	109
Ukrainian	21	50.5435	29.7469
Ulchi	25	52.1836	140.429
Vishwabrahmin	13	16.3	80.48
Xavante	11	-14.3333	-52.5
Xibo	7	43.4979	81.5
Yemeni	6	14.0407	44.5715
Yi	10	28	103
Yukagir	14	68.5529	153.964
Zapotec	10	16.9933	96.5167
