# Supplementary material for: The genomic origins of the Bronze Age Tarim Basin mummies
Source: Nature. 2021 Oct 27;599(7884):256–61. doi: 10.1038/s41586-021-04052-7 (PMC8580821; doi:10.1038/s41586-021-04052-7)
Supplement: Supplementary file 6 — Dairy peptides identified within the Xiaohe dental calculus samples. [file 41586_2021_4052_MOESM6_ESM.xlsx]

## Sheet: Data S3
Data S3. Dairy peptides identified within the Xiaohe dental calclulus samples.
Sample ID	Laboratory ID	Protein	Total PSMs Identified	Unique Peptides	Peptide Sequence	Duplicates	Modifications	Charge	Base Peak	Best Mascot Ion Score	Peptide Taxonomic Assignment*	Protein Taxonomic Assignment
XHM 109	XHM001/Z1489	Beta-lactoglobulin	29	8	KIDALNENKV	2	N/A	2	458.74	48	Pecora	Cattle or sheep
					KIDALNENKV		Deamidation(N)	2	459.23
					-IIVTQTMKG		Oxidation (M)	2	475.27	40	Bovidae
					KTKIPAVFKI	3	N/A	3	301.86	58	Bovidae
					RTPEVDNEALEKF	4	Deamidation(N)	2	623.3	70	Bovinae or Ovis
					RTPEVDNEALEKFDKA	5	Deamidation(N)	2	818.39	97	Bovinae or Ovis
					RTPEVDNEALEKFDKA	5	Deamidation(N)	3	545.93	50	Bovinae or Ovis
					KVLVLDTDYKK	3	N/A	2	533.3	61	Pecora
					KVLVLDTDYKKY	4	N/A	3	398.56	50	Pecora
XHM112	XHM002/Z1490	Beta-lactoglobulin	23	6	-IIVTQTMKG		N/A	2	475.27	49	Bovidae	Cattle or sheep
					KIDALNENKV	2	Deamidation(N)	2	459.23	53	Pecora
					KTKIPAVFKI	8	N/A	3	301.86	58	Bovidae
					RTPEVDNEALEKF	3	Deamidation(N)	2	623.3	62	Bovinae or Ovis
					RTPEVDNEALEKFDKA	5	Deamidation(N)	2	818.39	73	Bovinae or Ovis
					RTPEVDNEALEKFDKA	4	Deamidation(N)	3	545.93
					KVLVLDTDYKK		N/A	2	533.3	48	Pecora
XHM115	XHM003/Z1491	Beta-lactoglobulin	95	9	-IIVTQTMKG	3	N/A	2	475.27	53	Bovidae	Cattle
					KTKIPAVFKI	14	N/A	3	301.86	59	Bovidae
					KTKIPAVFKI	6	N/A	2	452.29
					KIDALNENKV	8	N/A	2	459.23	73	Pecora
					KVLVLDTDYKK	7	N/A	2	533.3	66	Pecora
					KVLVLDTDYKKY	4	N/A	2	597.34	57	Pecora
					KVLVLDTDYKKY	6	N/A	3	398.56
					RTPEVDNEALEKF	10	Deamidation (N)	2	623.3	74	Bovinae or Ovis
					RTPEVDNEALEKFDKA	17	Deamidation (N)	2	818.39	97	Bovinae or Ovis
					RTPEVDNEALEKFDKA	12	Deamidation (N)	3	545.93
					KYLLFCMENSAEPEQSLACQCLVRT	4	N/A	3	945.76	84	Pecora
					KYLLFCMENSAEPEQSLACQCLVRT	3	N/A	2	1418.62
					RLSFNPTQLEEQCHI-	3	N/A	2	858.41	71	Bos
		Alpha S1 casein	2	2	KEDVPSERY		N/A	2	416.2	49	Bovidae	Bovid
					RYLGYLEQLLRL		N/A	2	634.36	63	Bovidae
		Alpha-lactalbumin	1	1	KFLDDDLTDDIMCVKK		Oxidation (M)	2	858.375	92	Pecora	Pecora
XHM117	XHM004/Z1492	Beta-lactoglobulin	127	13	KVAGTWYSLAMAASDISLLDAQSAPLRV		Oxidation (M) Deamidation(Q)	2	1362.68	68	Pecora not Ovis	Cattle, goat, and sheep
					KVAGTWYSLAMAASDISLLDAQSAPLRV		N/A	3	908.8
					RVYVEELKPTPEGNLEILLQKW		Deamidation (N)	3	771.76	43	Caprinae
					RVYVEELKPTPEGNLEILLQKW		Deamidation (N)	2	1157.13
					KWENGECAQKKI		Deamidation (NQ) Carb (C )	2	626.27	36	Pecora
					KTKIPAVFKI	3	N/A	2	452.29	58	Pecora
					KTKIPAVFKI	13	N/A	3	301.86
					KIDALNENKV	3	Deamidation (N)	2	459.23	67	Pecora
					KIDALNENKV	3	Deamidation (N) Deamidation (N)	2	459.73
					KIDALNENKV		N/A	2	458.74
					KIDALNENKVLVLDTDYKK		Deamidation (N) Deamidation (N)	2	983.01	62	Pecora
					KIDALNENKVLVLDTDYKK	3	Deamidation (N) Deamidation (N)	3	655.68
					KVLVLDTDYKK	14	N/A	3	533.3	70	Pecora
					KVLVLDTDYKKY	11	N/A	2	597.34	58	Pecora
					KVLVLDTDYKKY	15	N/A	3	398.56
					KYLLFCMENSAEPEQSLACQCLVRT		Carbamidomethyl (C,C,C) Deamidation(N) Oxidation (M)	2	1418.14	131	Pecora
					KYLLFCMENSAEPEQSLACQCLVRT		Carbamidomethyl (C,C,C) Oxidation (M)	2	1417.63
					KYLLFCMENSAEPEQSLACQCLVRT		Carbamidomethyl (C,C,C) Deamidation(N,Q) Oxidation (M)	2	1418.62
					KYLLFCMENSAEPEQSLACQCLVRT		Carbamidomethyl (C,C,C) Deamidation(N,Q) Oxidation (M)	2	946.09
					KYLLFCMENSAEPEQSLACQCLVRT	4	Carbamidomethyl (C,C,C) Deamidation(N) Oxidation (M)	3	945.76
					KYLLFCMENSAEPEQSLACQCLVRT	2	Carbamidomethyl (C,C,C) Deamidation(N,Q,Q) Oxidation (M)	3	946.41
					RTPEVDNEALEKF	8	Deamidation (N)	2	6.233	67	Bovinae or Ovis
					RTPEVDNEALEKF		N/A	2	622.8		Ovis
					RTPEVDKEALEKF	2	N/A	3	4.2022	44	Capra
					RTPEVDNEALEKFDKA	13	Deamidation (N)	2	818.39	97	Bovinae or Ovis
					RTPEVDNEALEKFDKA	12	Deamidation (N)	3	545.93		Bovinae or Ovis
					RLSFNPTQLEEQCHI-	0	Carbamidomethyl (C )	2	858.41	64	Bos
		Alpha-S1 casein	3	2	KEDVPSERY	2	N/A	2	416.2	48	Pecora
					RYLGYLEQLLRL		N/A		634.36	62	Pecora
		Alpha-lactalbumin	2	1	KFLDDDLTDDIMCVKK	2	Oxidation (M)	2	858.375	81	Pecora
XHM125	XHM005/Z1493	Beta-lactoglobulin	41	6	KIDALNENKV	6	Deamidation(N)	2	459.23	66	Pecora	Cattle or sheep
					KIDALNENKV	2	N/A	2	458.74
					-IIVTQTMKG	0	Oxidation (M)	2	475.27	53	Bovidae
					KTKIPAVFKI	2	N/A	2	452.29	58	Bovidae
					KTKIPAVFKI	4	N/A	3	301.86
					KVLVLDTDYKK	5	N/A	2	533.3	67	Pecora
					RTPEVDNEALEKF	9	Deamidation(N)	2	623.3	60	Bovinae or Ovis
					RTPEVDNEALEKFDKA	4	Deamidation(N)	2	818.39	95	Bovinae or Ovis
					RTPEVDNEALEKFDKA	8	Deamidation(N)	3	545.93
XHM100	XHM006/Z1500	Beta-lactoglobulin	50	5	KIDALNENKV	9	Deamidation(N)	2	459.23	66	Pecora	Cattle
					KIDALNENKV	2	N/A	2
					KTKIPAVFKI	3	N/A	2	452.29	39	Bovidae
					RTPEVDNEALEKF	12	Deamidation (N)	2	623.3	67	Bovinae or Ovis
					RTPEVDNEALEKFDKA	6	Deamidation (N)	2	818.39	97	Bovinae or Ovis
					RTPEVDNEALEKFDKA	17	Deamidation (N)	3	545.93
					RLSFNPTQLEEQCHI-		Deamidation (Q) Carbamidomethyl ( C)	2	858.9	44	Bos
XHM135	XHM007/Z1501	Beta-lactoglobulin	10	4	KIDALNENKV		Deamidationidation (N)	2	459.23	62	Pecora	Cattle or sheep
					KIDALNENKV		N/A	2	458.74
					KVLVLDTDYKK	2	N/A	2	533.3	55	Pecora
					RTPEVDNEALEKF		Deamidation (N)	2	623.3	60	Bovinae or Ovis
					RTPEVDNEALEKFDKA	2	Deamidation (N)	2	818.39	79	Bovinae or Ovis
					RTPEVDNEALEKFDKA	3	Deamidation (N)	3	545.93
Extraction Blank	1	Z1469	-	-	-	-	-	-	-	-	-	-
